# Supplementary material for: Application of Polyamines and Amino Acid Derivatives Based on 2-Azabicycloalkane Backbone in Enantioselective Aldol Reaction
Source: Molecules. 2021 Aug 26;26(17):5166. doi: 10.3390/molecules26175166 (PMC8434137; doi:10.3390/molecules26175166)
Supplement: Supplementary file 1 [file molecules-26-05166-s001.zip]

Archive with 1 entries (1 files):
- molecules-1360179-supplementary.pdf
